# Supplementary material for: Integrative Evaluation of the Clinical Significance Underlying Protein Arginine Methyltransferases in Hepatocellular Carcinoma
Source: Cancers (Basel). 2023 Aug 20;15(16):4183. doi: 10.3390/cancers15164183 (PMC10453297; doi:10.3390/cancers15164183)
Supplement: Supplementary file 1 [file cancers-15-04183-s001.zip]

Archive with 3 entries (3 files):
- Supplement Figure S2.pdf
- Supplement Table 1, 2.pdf
- supplementary Figure S1.pdf
